# Supplementary material for: Ric-8A, a G protein chaperone with nucleotide exchange activity induces long-range secondary structure changes in Gα
Source: eLife. 2016 Dec 23;5:e19238. doi: 10.7554/eLife.19238 (PMC5182059; doi:10.7554/eLife.19238)
Supplement: Figure 1—source data 1. — DOI: http://dx.doi.org/10.7554/eLife.19238.004 [file elife-19238-fig1-data1.xlsx]

## Sheet: Sheet1
Figure 1- Source Data 1 Percent deuteration of peptides derived from Gai1•GDP and Gai1:Ric-8A See Methods section of main text for data collection and analysis protocols
	Percent deuteration of peptides derived from Gai1•GDP Average of three technical replicates
Peptide N-terminal residue number	1	1	6	5	7	26	33	28	36	44	47	54	54	60	64	64	83	91	98	106	107	108	112	118	122	122	122	137	140	140	140	144	150	152	153	153	158	159	158	163	167	175	177	183	184	198	198	201	219
Peptide C-terminal residue number	11	17	22	13	27	35	37	31	51	45	58	61	72	63	76	82	90	105	106	109	113	118	129	121	136	138	139	139	144	149	153	161	153	163	158	171	176	176	174	165	172	188	197	197	197	215	219	203	222
Incubation time in D2O (sec)
30	62.1429	75.9931	61.56	59.5341	56.6738	60.3918	29.8218	14.5455	49.0094	11.2676	35.5096	49.5909	62.7395	47.1555	52.9158	37.827	48.2585	44.0771	32.6922	25.0632	65.2659	57.315	42.9518	48.0736	42.4985	46.2183	31.1632	28.0478	57.7354	56.37	52.7162	56.6539	42.7562	10.8817	49.8639	55.1731	49.9058	40.7054	58.1568	48.8095	48.1267	61.7519	58.2499	40.0762	37.9152	59.6266	59.8218	30.7479	4.44986
60	62.1429	78.1604	69.4024	60.7776	60.745	64.0123	30.9357	24.7847	49.2973	11.2676	53.1341	49.938	65.3789	52.1334	53.2224	38.8713	48.4455	46.0052	34.6398	37.4895	66.1189	57.9108	45.8595	56.1296	43.6513	49.1267	31.9049	45.5777	57.7487	59.6589	53.9761	85.5307	46.8663	61.1613	54.2574	61.1051	50.4374	41.5651	58.7206	79.6703	81.3281	62.2298	60.0436	41.3584	41.6049	59.787	60.8847	44.5983	22.9198
150	64.2277	84.9325	70.2932	62.4598	62.2674	68.7161	31.8905	28.134	48.7009	17.2435	52.9349	50.0372	66.1398	56.3266	49.7303	39.5044	49.0065	46.0653	35.7827	54.7178	70.986	57.3415	47.2145	59.3476	43.711	49.3401	29.9651	43.992	66.8045	62.9263	52.6175	95.2922	53.4313	66.4086	60.9837	64.4132	51.4065	42.4483	59.2486	82.1429	83.908	67.1161	60.1505	44.148	43.1831	60.4627	63.5536	42.41	24.8095
300	64.1275	81.5503	74.0881	64.0109	60.3414	69.9531	37.1738	26.0925	50.8124	18.7123	51.6782	50.0868	70.248	54.5939	52.1776	41.2655	49.2169	46.9022	36.3783	62.4052	75.2007	59.334	47.9879	57.3993	48.9369	47.8622	29.6355	46.3625	64.6828	66.8816	59.8512	92.9816	53.4871	63.6774	60.9059	62.8029	51.5478	42.5779	60.038	89.1026	85.0953	68.8994	61.5482	44.2952	40.2914	61.3618	63.2488	45.651	24.4133
600	65.3303	83.9298	77.1254	62.6928	61.3571	70.883	37.492	30.2711	49.7909	28.6318	53.4406	50.0868	71.142	56.0245	53.5574	43.1394	50.5026	47.3923	38.9618	63.7742	75.4892	60.5852	53.8904	55.1524	46.1959	49.3559	33.0777	48.9243	67.7754	59.9455	57.7048	97.3434	57.8761	62.5376	66.1936	63.3534	52.4024	42.99	60.1745	87.9304	86.4615	69.0705	62.7163	47.1108	56.4889	62.8107	62.8456	45.4294	26.9125
1800	62.2331	83.2356	80.3171	68.5044	62.2732	71.0636	40.3883	28.9011	50.3873	26.5594	54.1149	49.9504	71.2963	57.1604	53.8413	46.0103	52.396	47.8315	39.0744	65.6908	76.5304	61.042	50.6571	58.8222	55.5717	56.4451	40.5008	47.4104	64.3094	59.6733	53.9806	98.4962	51.4785	65.3333	67.8344	62.5868	53.1292	43.2138	60.3733	84.3407	89.8568	69.149	62.487	49.1467	56.1798	63.4922	64.9394	52.3546	23.1027
3600	72.9478	85.8735	89.3589	70.5604	66.4078	74.2597	40.7066	29.4418	53.0609	75.4527	54.1303	50.4587	71.9136	58.1167	54.1423	48.5391	57.4801	50.6381	42.5352	69.0607	80.1179	63.8025	52.0528	59.9825	56.7928	58.2471	40.8051	48.7649	63.2969	69.8768	57.6417	98.7928	53.4127	68.5161	64.3857	63.2865	54.354	44.3149	61.1774	87.6374	94.4867	70.1905	64.6367	52.5167	53.3842	66.9454	64.0616	53.7396	24.779
18000	84.8151	88.3957	94.718	73.3378	75	79.749	42.8708	29.9203	58.6275	87.9276	57.7471	75.1178	86.7284	58.6807	60.837	57.2354	66.9939	62.3867	68.5875	70.1559	87.4686	78.3927	64.7069	69.0893	59.7046	67.565	50.0666	60.7171	72.366	76.6839	71.5877	98.7026	61.1307	73.2043	70.3733	72.8713	68.5868	56.586	68.0197	87.6374	98.2333	77.716	72.0135	65.8668	74.3655	79.2235	73.2093	55.6787	28.6803
86400	100	100	100	100	100	100	69.0961	33.2057	89.3055	100	100	100	100	100	100	77.426	100	100	100	100	96.7386	100	100	100	100	100	86.8526	83.1076	100	100	100	98.9126	100	82.5376	100	100	100	76.818	100	88.0037	100	100	100	100	100	100	100	59.5568	28.8936
Incubation time in D2O (sec)	Standard Deviation of the mean for technical replicates of Gai1•GDP measurements
30	3.85855	4.68131	2.88441	1.62444	2.7388	5.47822	1.62444	1.18924	4.02831	3.22754	0.261279	0.682938	0.239922	2.88441	3.85669	2.88441	5.64065	1.62444	0.19213	1.09508	1.41905	3.22029	4.02831	4.35829	1.46051	0.915216	3.22029	0.537987	1.41905	3.27127	3.16821	1.55747	4.26101	0.712425	0.716508	1.38853	3.22029	0.915216	0.915216	2.99817	3.22029	1.87954	2.75631	2.75631	0.261279	1.87954	2.75631	0.874287	1.87806
60	3.59219	4.23835	2.29236	1.48062	3.85527	2.88048	1.48062	1.31075	3.93394	4.347	1.76118	0.769834	0.224167	2.29236	3.61179	2.29236	3.68854	1.48062	0.856013	1.01866	4.55148	1.51827	3.93394	3.83039	1.00599	2.0744	1.51827	0.558947	4.55148	6.36717	3.94881	1.18595	5.42835	0.343961	0.10595	1.8203	1.51827	2.0744	2.0744	2.26574	1.51827	1.74731	3.14031	3.14031	1.76118	1.74731	3.14031	0.679256	1.35965
150	3.44721	3.95466	2.84231	2.45978	2.10082	4.65519	2.45978	0.663693	4.17638	0.0837483	4.69322	1.00595	1.03974	2.84231	4.14005	2.84231	4.5389	2.45978	1.14797	4.82041	3.49355	1.42928	4.17638	2.12204	1.03918	2.94714	1.42928	0.417436	3.49355	3.35348	4.92386	0.841769	2.69067	0.59219	0.858	2.63609	1.42928	2.94714	2.94714	2.26312	1.42928	3.15862	2.80779	2.80779	4.69322	3.15862	2.80779	0.475481	1.47457
300	2.61552	3.22601	0.782429	0.62879	1.49606	2.72275	0.62879	0.56081	0.0628702	0.991897	3.87024	1.23813	0.683989	0.782429	0.273935	0.782429	0.35885	0.62879	1.81019	3.59152	1.3998	0.611556	0.0628702	1.73675	0.486918	1.04144	0.611556	0.664526	1.3998	2.59462	1.12807	0.602898	3.38578	2.40521	0.773929	0.478734	0.611556	1.04144	1.04144	2.10743	0.611556	0.197592	0.558392	0.558392	3.87024	0.197592	0.558392	1.26347	0.401286
600	3.49098	3.46348	2.24101	2.10035	3.4168	4.36816	2.10035	0.356366	3.00723	2.29634	2.57809	2.25242	1.31727	2.24101	3.27478	2.24101	4.32894	2.10035	1.69068	5.57675	3.4146	1.39946	3.00723	2.66796	1.12868	2.11618	1.39946	0.614292	3.4146	3.94757	5.03305	0.423686	4.90118	1.29729	1.26622	2.11397	1.39946	2.11618	2.11618	2.69162	1.39946	2.31137	3.37026	3.37026	2.57809	2.31137	3.37026	0.710039	1.50394
1800	2.48428	2.75644	1.85997	2.25205	2.84735	4.46096	2.25205	0.900823	1.52419	4.26705	4.12984	1.61193	1.11257	1.85997	1.95094	1.85997	4.26125	2.25205	1.3424	0.997352	3.61355	2.10942	1.52419	2.40748	0.945038	1.69916	2.10942	0.96556	3.61355	3.05307	3.35029	0.324284	3.10686	0.329248	1.00148	1.60156	2.10942	1.69916	1.69916	1.90199	2.10942	0.643967	2.39025	2.39025	4.12984	0.643967	2.39025	1.09276	1.39014
3600	1.91771	2.7777	1.90038	3.11711	2.88689	4.43653	3.11711	1.03361	1.08276	0.171228	2.68902	2.15544	1.14902	1.90038	1.59583	1.90038	4.02908	3.11711	3.77375	4.14132	1.93157	1.15886	1.08276	1.745	0.223604	2.25653	1.15886	0.624438	1.93157	2.5644	4.71168	0.0412162	4.61262	1.37581	0.991347	1.90635	1.15886	2.25653	2.25653	1.96279	1.15886	0.772935	3.62703	3.62703	2.68902	0.772935	3.62703	0.765657	0.908554
18000	3.1597	3.7288	5.41589	2.73185	3.52698	7.11763	2.73185	1.72204	2.40606	1.64266	6.8255	5.12787	0.801359	5.41589	0.80054	5.41589	1.46968	2.73185	10.6876	5.95278	3.45573	2.06441	2.40606	7.41687	0.678974	2.31361	2.06441	0.570911	3.45573	8.28468	8.84473	2.92	7.49964	1.47681	2.56319	5.27821	2.06441	2.31361	2.31361	5.47637	2.06441	0.345922	7.71371	4.71371	6.8255	0.345922	4.71371	0.890904	2.65098
86400	2.92243	1.00308	2.09155	1.65693	2.09077	1.37685	1.65693	0.272709	3.75555	0.298178	5.54989	0.690876	0.447169	2.09155	2.79645	2.09155	2.58119	1.65693	3.80278	0.46803	1.27207	3.44489	3.75555	1.69119	0.449523	2.95966	3.44489	0.312746	1.27207	1.06308	2.04332	1.26971	2.6687	0.343754	1.08654	0.923334	3.44489	2.95966	2.95966	1.41832	3.44489	5.27758	1.53086	1.53086	5.54989	5.27758	1.53086	0.779975	0.463696
	Percent deuteration of Gai1 peptides derived from Gai1:Ric-8A Average of three technical replicates
Incubation time in D2O (sec)
30	32.9758	68.924	41.7789	56.4749	45.3099	44.0683	74.9841	35.8533	79.3926	10.2616	23.1418	49.4669	39.7616	43.2565	59.4685	42.157	48.165	41.6197	28.2978	16.0489	59.7341	69.5485	49.4359	47.2855	47.0839	52.9598	41.2615	40.5578	45.5855	50.4729	44.8142	80.8971	43.2769	21.8065	57.8927	63.0962	60.8479	59.7892	67.0939	60.6227	72.4033	45.5025	54.4526	47.6133	44.3388	39.9611	64.8333	21.6066	27.644
60	32.8355	69.383	48.3656	57.7931	47.5204	46.0365	78.485	40.2871	86.3714	15.2918	52.1992	49.814	40.315	50.2943	59.9455	44.2783	49.2403	43.9477	34.8169	20.0927	60.1606	71.9184	50.1919	47.789	52.9673	58.0969	42.7385	47.4104	47.9061	52.2069	45.8322	81.4284	44.9135	70.2366	64.1524	69.4294	71.6083	67.0141	72.7494	77.381	76.424	52.3076	54.508	53.2617	46.1093	40.0527	66.1756	28.8089	33.4654
150	37.5464	69.5256	48.7724	57.5056	48.3491	46.9393	86.3463	43.6842	85.2477	29.2757	52.9693	49.7149	44.2635	48.6317	58.5989	42.5161	51.4376	44.2389	38.3058	21.6302	61.4275	78.6442	53.7334	48.1427	51.9896	59.4167	42.9699	45.4183	45.1547	53.132	44.3166	86.3339	47.9412	76.0645	62.2177	68.6618	72.7793	68.3448	71.1875	76.4835	86.2626	52.8212	55.6991	55.7134	43.3769	40.7227	77.1717	27.856	35.5227
300	35.7021	67.7863	50.0421	59.1817	46.5756	51.7786	86.8555	46.3158	87.977	28.4507	51.0766	49.7025	44.3593	48.3693	59.7552	44.9787	54.1491	45.6769	41.7103	22.778	67.2102	66.7152	49.5377	46.56	60.7378	68.3316	47.3154	50.9163	43.7517	55.3418	44.3166	86.5348	47.9264	83.4839	62.9705	69.7887	73.7954	71.2889	72.8476	73.4121	86.5428	55.8599	53.4629	57.7406	41.5422	42.0112	80.8175	26.3269	41.786
600	34.4893	75.538	52.883	63.0244	54.0443	52.4828	89.2107	51.8022	84.4451	26.501	53.4943	51.9216	46.6741	50.9809	60.96	49.9909	54.8387	45.7879	42.8732	25.3686	80.0677	77.1084	48.6625	48.5333	57.1258	62.0643	47.7655	55.6175	47.0259	53.9696	49.685	83.4919	44.2812	82.5806	63.1221	73.2057	78.9704	72.9023	78.9271	73.1685	85.389	58.3993	59.5842	58.9621	43.9351	44.5596	82.4294	27.7008	41.3593
1800	35.7021	75.1832	55.2048	60.3465	52.4027	52.7086	92.2024	54.386	88.0956	25.7304	53.1034	49.876	48.1375	50.613	60.3316	53.5204	55.6627	46.99	45.6901	25.6108	80.3186	74.487	52.1691	48.1392	61.5746	67.075	50.8906	54.9801	49.2131	53.4036	49.521	91.7336	45.3227	81.2258	65.4743	69.5992	80.5114	73.3439	73.776	77.9304	89.1258	64.6194	57.1253	59.4733	46.4278	50.8991	82.7752	33.241	44.4072
3600	43.6805	79.1246	57.6529	64.9146	56.497	60.3557	95.9262	57.7033	88.4692	25.9557	67.1724	49.9132	48.3397	51.692	61.0925	53.9861	56.9425	47.4339	46.6559	26.032	82.288	74.765	53.9544	55.7137	65.2463	67.9365	57.5531	62.9482	51.1203	57.0077	51.091	94.625	45.8806	80.9032	66.0187	70.8546	80.9152	75.3813	75.4733	91.7582	90.2224	67.437	62.4233	64.6626	48.5377	51.9643	83.3086	45.4294	45.8702
18000	47.2888	82.5067	59.154	73.1885	65.8427	60.6356	98.9815	65.1356	95.9759	29.7787	75.1877	49.9876	62.335	55.1251	64.1701	61.5508	58.6606	50.4901	50.8571	26.2005	90.1781	80.9811	58.3624	61.6025	72.2056	73.7612	65.2805	67.012	53.3342	60.6334	58.5821	99.7776	48.6703	91.871	66.6019	74.1009	83.7214	78.7906	80.0665	96.7033	91.2885	70.7825	66.7987	66.1526	52.8045	52.6916	91.286	57.6177	57.6653
86400	53.2926	87.015	60.8726	75.9658	66.5501	67.8584	100	100	100	40.2414	93.5785	51.6985	92.5873	55.9343	93.1918	100	97.0079	58.7387	74.6881	36.7944	100	84.6617	66.0444	62.106	97.1394	99.8182	100	100	57.7221	68.2359	60.399	100	56.4999	100	73.8142	76.7248	84.751	100	86.1789	100	94.9132	74.5774	83.9319	67.7207	53.5121	53.6193	98.9059	100	100
Incubation time in D2O (sec)	Standard Deviation of the mean for technical replicates of Gai1:Ric-8A measurements
30	5.91484	4.33175	0.81298	4.02831	5.35591	5.86164	3.22029	1.30802	4.02831	0.356412	4.83325	4.63841	2.13598	3.85669	1.62444	3.22029	3.85669	2.28513	0.81298	1.5567	0.915216	1.41905	3.22029	5.24842	3.22029	1.41905	3.22029	1.52365	4.02831	6.27718	7.75577	3.40482	5.64065	1.42739	0.915216	3.99213	1.62444	0.915216	3.96471	4.04423	2.75631	3.22029	2.60747	2.26875	4.83325	2.75631	1.87954	0.448882	8.08845
60	3.29575	6.70274	1.42892	3.93394	4.74852	8.01437	1.51827	0.151647	3.93394	1.79401	2.94433	5.314	0.536389	3.61179	1.48062	1.51827	3.61179	3.14041	1.42892	0.740251	2.0744	3.55148	1.51827	4.10438	1.51827	3.55148	1.51827	0.726002	3.93394	5.51249	6.73655	1.26424	3.68854	1.03128	2.0744	5.59453	1.48062	2.0744	1.59493	2.96918	3.14031	1.51827	1.64419	3.19001	2.94433	3.14031	1.74731	0.779958	2.66818
150	4.38544	5.65587	3.05655	4.17638	4.64435	5.66148	1.42928	0.115943	4.17638	1.17519	4.15933	6.04009	0.806195	4.14005	2.45978	1.42928	4.14005	3.43745	3.05655	0.127782	2.94714	3.49355	1.42928	4.19516	1.42928	3.49355	1.42928	0.933664	4.17638	5.26314	6.07841	0.942645	4.5389	0.157992	2.94714	5.60402	2.45978	2.94714	0.895289	0.909985	2.80779	1.42928	1.2125	3.54604	4.15933	2.80779	3.15862	0.0461321	6.14863
300	0.214333	3.54237	0.318434	0.0628702	1.25633	2.60967	0.611556	0.315168	0.0628702	0.0786667	2.94433	2.16267	1.205	0.273935	0.62879	0.611556	0.273935	0.191468	0.318434	0.690756	1.04144	1.3998	0.611556	0.945095	0.611556	1.3998	0.611556	0.00326599	0.0628702	5.85795	2.03389	0.349461	0.35885	0.319658	1.04144	1.63258	0.62879	1.04144	3.71669	0.458055	0.558392	0.611556	1.26965	1.95796	2.94433	0.558392	0.197592	1.30313	2.18903
600	2.68393	5.73662	1.27378	3.00723	4.23231	3.77939	1.39946	0.975464	3.00723	2.5456	5.16802	4.89773	0.981289	3.27478	2.10035	1.39946	3.27478	3.00175	1.27378	0.736742	2.11618	3.4146	1.39946	3.58588	1.39946	3.4146	1.39946	0.183646	3.00723	3.94814	5.35299	0.843695	4.32894	0.817301	2.11618	4.95613	2.10035	2.11618	1.00966	3.46285	3.37026	1.39946	0.589351	2.70888	5.16802	3.37026	2.31137	0.674859	4.43684
1800	3.07022	4.37348	1.48027	1.52419	3.18596	4.90047	2.10942	0.585305	1.52419	0.738484	2.26573	4.21964	1.25821	1.95094	2.25205	2.10942	1.95094	2.13066	1.48027	0.768656	1.69916	3.61355	2.10942	2.66805	2.10942	3.61355	2.10942	0.984358	1.52419	3.8572	4.33562	1.13616	4.26125	1.07132	1.69916	3.98724	2.25205	1.69916	4.5557	2.10211	2.39025	2.10942	0.397029	2.24602	2.26573	2.39025	0.643967	0.291862	1.37501
3600	1.16704	5.07503	1.81455	1.08276	3.24486	3.57784	1.15886	1.29592	1.08276	1.12176	0.231069	4.1924	0.671912	1.59583	3.11711	1.15886	1.59583	2.65084	1.81455	0.42124	2.25653	1.93157	1.15886	2.63463	1.15886	1.93157	1.15886	1.01633	1.08276	3.38784	3.73161	0.869863	4.02908	0.922215	2.25653	3.91905	3.11711	2.25653	4.66237	0.835542	3.62703	1.15886	0.798561	3.05581	0.231069	3.62703	0.772935	0.841549	1.19677
18000	0.486132	3.74012	3.49407	2.40606	2.84335	1.53548	2.06441	2.66161	2.40606	0.231177	3.44135	4.02016	0.423854	0.80054	2.73185	2.06441	0.80054	2.17865	3.49407	0.301737	2.31361	3.45573	2.06441	2.12371	2.06441	3.45573	2.06441	1.59796	2.40606	3.00519	2.77259	0.432209	1.46968	0.250297	2.31361	3.88684	2.73185	2.31361	5.47453	1.31503	4.71371	2.06441	1.72439	3.58894	3.44135	4.71371	0.345922	0.764344	3.04887
86400	3.26878	4.01196	5.50507	3.75555	3.15325	1.19372	3.44489	4.90086	3.75555	1.58066	4.03759	5.64131	0.0350048	2.79645	1.65693	3.44489	2.79645	3.17985	5.50507	0.545533	2.95966	1.27207	3.44489	4.75778	3.44489	1.27207	3.44489	1.7366	3.75555	3.08192	5.8203	1.57876	2.58119	0.554651	2.95966	4.79868	1.65693	2.95966	4.1336	0.138865	1.53086	3.44489	5.13767	0.513144	4.03759	1.53086	5.27758	0.472695	6.34176
[truncated: 48 more columns]
