# Supplementary material for: Ric-8A, a G protein chaperone with nucleotide exchange activity induces long-range secondary structure changes in Gα
Source: eLife. 2016 Dec 23;5:e19238. doi: 10.7554/eLife.19238 (PMC5182059; doi:10.7554/eLife.19238)
Supplement: Figure 2—source data 1. — DOI: http://dx.doi.org/10.7554/eLife.19238.007 [file elife-19238-fig2-data1.xlsx]

## Sheet: Sheet1
Figure 2 Source Data 2 Percent deuteration of peptides derived from Gai1•GDP and Gai1•GTPgS after incubation in deuterated buffer See Methods section of main text for data collection and analysis protocols.
	Percent deuteration of peptides derived from Gai1•GDP Average of three technical replicates
Peptide N-terminal residue number	1	5	5	6	18	22	25	36	38	39	47	54	54	60	64	83	91	96	106	107	108	119	122	128	136	139	140	145	149	153	153	158	159	175	175	177	183	184	198	198	201	214	219	224	226	234	235	236	240
Peptide C-terminal residue number	13	13	17	13	32	32	35	51	51	59	58	67	72	64	82	90	105	106	109	113	118	138	138	141	140	152	153	156	168	158	171	176	176	188	190	197	197	197	215	218	213	219	222	230	233	239	248	248	248
Incubation time in D2O (sec)
10	54.9928	63.0201	79.2367	58.5022	72.6142	58.2635	58.0246	43.6034	35.3234	34.7596	22.981	39.399	31.0084	57.3496	38.4965	49.459	40.6026	33.2405	8.33981	29.9722	49.1629	19.7308	27.169	43.129	35.9532	48.6998	47.8659	51.6765	40.4519	10.7275	44.8653	47.7999	49.7413	66.1552	33.8394	44.4956	31.1004	31.8966	71.0962	75.0195	73.9845	62.0685	88.3721	9.38007	9.1077	66.3583	27.313	27.4011	14.5535
600	67.0971	64.7536	80.2501	63.8045	74.3878	62.3353	75.5496	54.2733	44.9349	60.5295	27.718	62.5119	41.9947	75.8849	55.5749	56.865	61.6502	55.5478	99.1641	48.8873	56.0536	40.3818	32.4216	74.6655	52.9858	85.6382	90.7561	88.7887	75.8893	53.3001	70.7218	67.7271	61.572	84.0759	55.6829	60.4122	52.3022	54.5665	81.6193	83.434	80.5689	68.6939	46.5116	40.1148	51.1846	71.6446	64.0645	64.0233	44.6287
3600	76.6376	70.6182	87.2747	75.5488	75.8494	67.9574	77.907	58.662	50.6404	68.8558	38.8012	67.7392	51.7571	78.2738	72.7235	65.1468	76.6916	77.5418	99.9417	51.9549	64.466	56.2842	45.453	82.8156	56.4129	93.0628	91.9634	93.2941	88.3908	72.0572	77.3473	71.1996	66.5932	86.4734	66.1193	69.1344	63.8438	65.7664	81.53	89.9362	80.5307	70.8686	75.5814	54.3844	64.4928	75.7562	83.4802	84.4495	71.717
18000	80.1103	77.213	88.2622	72.3067	79.6743	68.9088	92.7255	71.5263	59.3098	75.5508	68.6111	78.9804	86.4179	80.1569	86.0122	81.8779	85.1815	85.701	100.389	50.6568	71.7897	78.8704	64.9303	85.7487	67.4533	98.3742	97.8211	98.0706	92.165	77.3567	88.3159	85.8378	80.1301	92.5371	82.8247	82.9567	79.6349	87.7363	86.5038	93.492	85.1878	80.2124	109.302	73.6809	82.8769	79.8091	94.8225	95.0247	86.1881
86400	95.3238	85.6226	91.216	86.8879	91.4911	86.4937	100	100	100	100	93.1811	98.3892	100	98.7271	100	97.9521	91.8803	93.1523	100	66.319	86.6103	100	98.7805	94.632	87.6257	98.6854	100	98.055	95.3252	100	100	100	100	100	100	100	100	100	98.4667	100	97.5322	99.8736	89.5349	100	100	90.5727	99.6424	98.3573	100
Inucbation Time in D20 (sec)	Standard Deviation of the mean for technical replicates of Gai1•GDP measurements
10	1.40471	2.7457	3.53789	4.83708	3.51036	3.81736	1.58951	0.642052	1.51977	4.25358	2.02593	5.3328	3.12	2.43634	1.06802	3.94486	5.22165	3.87904	1.50574	1.86633	2.14272	2.85778	4.14419	3.15336	5.76201	2.14717	3.92632	1.46911	6.18268	6.42667	1.40855	3.1447	0.549332	0.146752	1.65409	1.21459	1.17341	3.63178	1.89661	1.53838	0.858661	1.85239	4.12328	4.18619	2.95357	2.81506	4.5205	4.97867	2.77645
600	3.0355	1.59803	2.73892	5.0397	0.448563	5.93019	2.16137	1.46127	0.679083	1.36382	3.14289	3.43648	3.26584	2.18036	1.11693	1.45678	0.421224	1.1873	1.1248	2.20675	1.13847	1.33714	1.86098	3.24637	3.35498	0.456694	1.02942	3.44099	1.75873	0.648311	0.581065	1.1088	0.397697	0.547068	1.67888	1.72707	1.18127	4.66158	5.73013	2.60017	2.03039	0.553101	2.65795	7.36428	1.80121	0.829012	1.71981	1.07985	0.545654
3600	4.98367	3.26584	0.582279	3.0611	1.35575	3.144	1.88812	2.13168	3.52964	2.35733	6.3337	0.889908	1.38467	3.80331	0.980329	2.19054	2.36151	1.98572	0.344132	5.04712	0.885912	0.982945	1.32455	2.8059	3.83892	0.374322	2.7049	1.15593	0.834272	0.977567	0.749947	0.504083	0.506642	0.941388	1.78074	0.877821	2.60989	2.85524	3.59154	0.60801	1.45583	2.43446	2.46691	4.03748	1.38557	1.90936	0.974018	0.610461	2.2143
18000	3.86507	4.88713	3.8341	2.71173	3.00779	1.12114	4.69367	1.49706	2.5984	1.5751	2.5984	2.10761	3.0611	2.70608	1.87664	2.33702	1.59485	2.18231	0.329202	1.07131	1.43086	1.37919	0.869456	1.22287	2.97911	1.33677	2.98667	2.42674	0.907074	2.00985	1.09318	0.957261	1.41282	1.94206	1.02348	0.597222	0.512401	3.55811	0.910356	1.80061	0.522679	1.63957	2.57782	2.16249	0.545794	1.63536	1.24148	0.631681	1.03499
86400	1.6003	0.835258	2.58116	4.36982	0.309884	3.0949	0.485599	1.6755	2.02402	0.558759	6.20573	0.901159	1.40836	1.64888	0.392426	0.611121	2.45834	1.5272	0.301792	3.26584	0.951753	0.392859	1.08366	0.763759	1.36737	0.182021	0.747094	0.858609	0.71424	0.452228	0.895707	2.05788	0.382569	0.659148	1.31808	0.420903	1.51072	0.530706	1.04559	1.59677	0.94335	1.11529	3.84757	2.089	1.79792	0.689565	1.13686	2.13187	1.08358
	Percent deuteration of peptides derived from Gai1•GTPgS Average of three technical replicates
Incubation Time in D2O (sec)
10	56.2465	70.0797	83.6654	26.1905	70.7808	58.9222	57.7429	33.7154	26.654	26.7498	20.869	45.3216	33.2661	61.4298	43.366	55.7187	43.0425	35.1149	10.7115	49.1423	51.3031	21.3504	25.5314	61.4945	41.6376	45.3581	56.2154	49.1161	47.9226	21.1177	45.1162	48.4896	48.4859	58.6792	34.3455	41.6755	31.4402	39.4973	53.3283	53.8924	54.1712	42.6982	94.186	9.29275	7.53353	57.6946	24.7545	25.984	11.3709
600	68.8146	67.1437	81.492	68.845	71.4902	68.33	74.6494	45.6201	40.8278	50.42	24.3086	61.4482	53.2102	76.3034	65.2766	58.3977	61.7776	54.718	75.8942	56.5832	61.4845	40.9497	33.3362	83.7224	51.3441	74.5895	93.3496	41.495	82.5822	52.2081	68.468	62.1175	57.7445	66.7306	43.9246	51.5608	42.1349	48.9114	65.4076	77.9052	71.5986	65.2674	146.512	32.7679	32.3187	71.5859	50.0982	50.0892	32.3926
3600	83.8588	79.8908	88.5683	81.2226	79.9521	71.5369	79.8604	48.312	37.3452	60.566	42.9347	69.8287	74.7212	86.3383	72.7194	70.7367	81.7943	78.2788	72.6866	62.2701	71.3732	57.2991	44.5645	94.8447	61.7279	85.9372	87.4919	88.1108	88.3663	70.644	76.6811	70.2137	63.8162	74.163	48.2675	55.0106	46.4554	55.6909	84.4179	84.1503	84.2433	71.6273	67.4419	42.36	52.542	82.5991	69.0657	69.7806	55.0211
18000	91.5	83.4243	93.1997	80.1587	87.8114	78.5296	85.5734	58.7509	42.7226	68.5088	70.8136	86.3769	94.0932	90.4969	83.9312	89.0649	89.3608	91.2256	84.0785	54.752	84.9732	75.5154	65.6882	97.7834	77.7139	96.04	95.5488	95.7188	97.5685	79.3801	87.9539	80.3011	73.1209	81.456	56.8706	66.4601	53.9402	63.1428	91.006	85.7477	91.5866	78.3032	122.093	49.183	60.7582	88.5169	87.6454	89.7659	78.7311
86400	100	100	100	100	100	100	96.6444	58.3511	56.7799	80.1217	100	100	99.0475	100	88.2545	100	100	100	92.2434	100	100	91.0181	100	100	100	100	97.7358	100	100	91.4405	98.2973	92.2292	89.8191	86.1508	64.1208	74.4433	62.0588	66.4113	100	96.447	100	100	100	62.0307	64.8141	100	100	100	97.7238
Incubation Time in D2O (sec)	Standard Deviation of the mean for technical replicates of Gai1•GTPgS measurements
10	4.60423	1.15976	5.03797	5.3328	2.60043	2.54276	2.27645	5.51903	8.50688	7.93788	5.76201	2.07295	10.7098	4.45751	4.97034	4.38669	4.15847	3.31337	9.94217	4.97034	1.91815	3.03464	2.45827	2.16947	4.87427	1.48869	2.99481	5.84843	183	1	2.65012	6.99638	4.22021	3.82142	1.43373	6.10428	1.20137	2.67089	1.66439	3.04593	2.39203	2.829	2.71714	2.56417	2.7374	2.08443	2.03006	2.39324	4.78703
600	5.33888	4.06407	4.6278	3.43648	6.02386	4.17911	4.21539	3.12563	4.50299	2.95625	3.35498	5.40311	21.1324	6.85514	1.54128	2.50338	4.66956	4.97512	1.8487	1.54128	5.61924	4.07599	5.01562	3.419	1.59672	2.22517	2.53141	0.353995	0.984361	1.92415	5.06125	3.71806	4.3324	0.69953	0.271163	2.94919	1.28032	3.38522	5.213	3.37861	2.65687	2.49915	1.66439	1.23902	3.07308	2.35536	2.4207	3.60059	2.12048
3600	2.80578	1.37736	1.40306	0.889908	0.572896	4.42191	1.39422	5.56105	1.4125	7.51503	3.83892	0.56875	13.9969	2.39928	1.43456	2.42909	2.58505	0.509806	1.16487	1.43456	0.437561	1.66728	3.59894	0.816754	2.87581	0.344244	2.16314	2.80898	0.802572	2.16532	1.13596	1.40249	0.729306	2.22814	4.5554	2.87469	2.74411	4.70662	2.1187	0.384641	2.25195	1.5325	1.11858	0.785176	2.13526	0.838199	2.86926	1.98688	0.688056
18000	1.40825	3.42073	1.02808	2.10761	2.56367	6.43096	2.13505	4.62386	3.71246	3.61257	2.97911	1.061	1.84067	4.39471	0.975457	2.19736	1.16921	3.11591	9.30242	0.975457	1.95393	3.59518	1.32115	2.09007	2.38986	0.614446	2.96726	2.14617	2.42579	1.15704	1.60381	1.38171	2.03621	1.57092	2.94907	6.07356	2.85795	5.16987	1.09045	1.97939	1.71019	4.00579	3.09755	2.1187	1.13658	1.45561	1.64252	0.634779	2.4139
86400	4.01842	2.96033	2.71167	0.901159	2.31064	2.75741	5.75704	4.86941	6.2134	4.17576	1.36737	1.51689	0.763757	1.91876	1.90143	2.87809	1.19549	1.42048	6.70938	1.90143	1.4136	1.2309	0.925561	3.11913	2.74617	1.50824	2.60239	2.04132	3.07626	0.448098	2.49402	3.60242	0.909882	5.12607	2.97932	5.88638	2.88494	5.57997	2.41224	3.8136	3.16556	2.48486	2.58797	1.98536	0.990784	2.71358	1.42293	0.316247	1.22573
[truncated: 27 more columns]
