# Supplementary material for: Ric-8A, a G protein chaperone with nucleotide exchange activity induces long-range secondary structure changes in Gα
Source: eLife. 2016 Dec 23;5:e19238. doi: 10.7554/eLife.19238 (PMC5182059; doi:10.7554/eLife.19238)
Supplement: Figure 3—source data 1. — DOI: http://dx.doi.org/10.7554/eLife.19238.009 [file elife-19238-fig3-data1.xlsx]

## Sheet: Sheet1
Figure 3- Source Data 1 Percent deuteration of peptides derived from Ric-8A and Gai1:Ric-8A after incubation in deuterated buffer See Methods section of main text for data collection and analysis protocols.
	Percent deuteration of peptides derived from Ric-8A Average of three technical replicates
Peptide N-terminal residue number	9	20	20	21	21	22	23	35	36	37	39	40	51	52	53	55	59	53	70	70	70	71	71	74	80	80	83	84	86	92	112	113	116	117	119	124	124	124	124	125	141	147	158	164	170	179	179	184	195
Peptide N-terminal residue number	29	32	33	32	36	34	34	51	49	49	44	49	69	69	69	66	66	69	76	78	80	79	83	82	87	92	91	94	96	111	127	122	123	123	123	134	136	137	140	136	153	160	168	172	176	182	191	191	209
Incubation time in D2O (sec)
30	52.2651	50.2771	49.1553	64.5075	64.7025	64.6441	70.1797	59.101	61.4743	74.1038	54.9546	59.3109	53.7271	53.6558	68.7481	34.0523	61.3722	68.7481	87.7175	75.4288	81.0121	88.1628	49.8211	55.1458	38.6912	58.7189	69.5225	40.643	48.5763	52.5675	50.2853	50.1735	57.7042	48.3834	78.2366	47.1616	34.8372	30.6798	24.7	35.6965	50.3155	73.2062	53.8503	35.8878	53.5413	49.2274	38.2822	33.6185	62.3846
60	53.7916	52.3709	49.2618	64.9029	64.8857	67.6429	71.7216	68.34	67.2255	79.4033	57.4809	64.2147	55.1148	53.8498	71.3053	35.2097	68.2495	71.3053	88.0031	84.564	82.0749	90.4316	53.5663	62.4316	40.9504	61.1309	70.3544	41.4097	56.3307	53.7929	52.5777	50.9829	67.7709	49.4804	80.043	53.1372	39.8588	36.2961	31.9451	39.3378	54.8057	73.3916	56.6924	41.7104	54.6968	50.0613	44.4636	37.1805	63.005
150	54.461	54.8078	49.9467	66.9729	66.5927	71.5753	72.0328	73.7951	68.7889	80.1826	57.6054	67.168	55.5631	54.318	71.9113	37.8776	70.0344	71.9113	89.3274	84.9431	84.0102	92.6017	54.2437	63.0037	43.5601	61.21	70.5041	42.0718	58.9503	55.6852	53.3943	52.075	70.8783	50.3176	80.9032	53.9701	40.3576	38.2613	40.0954	40.4851	56.0128	74.9801	56.9089	45.6063	56.076	50.1594	47.2508	44.1862	66.9693
300	55.8749	55.45	50.5099	67.9846	67.2485	75.6826	74.6923	75.1899	71.5903	83.8789	58.4416	68.9636	58.4613	56.7396	74.335	38.3135	71.4426	74.335	89.3534	86.0083	87.2303	94.6486	56.0783	63.957	45.1701	61.3154	71.2028	43.1347	59.0452	56.9023	54.8996	58.8462	70.904	50.3176	82.0645	55.7718	41.5457	42.0919	49.4983	41.7758	57.8967	75.5097	57.4638	52.2316	56.4985	58.8913	48.9134	51.7245	67.2719
600	56.1404	58.2652	50.8752	69.4383	67.9333	76.3361	74.9894	79.3122	72.1633	84.4244	58.4949	71.6799	60.5428	58.2313	74.3556	39.3958	71.8028	74.3556	94.0795	87.922	87.5159	94.6732	56.9384	66.185	48.0784	62.8839	72.2841	43.4048	62.2817	57.1774	54.9784	66.0928	72.4705	51.1547	85.8495	56.5233	45.183	45.728	51.656	43.1662	62.3503	78.4353	61.6728	53.0237	62.5249	59.7498	50.3001	52.5908	72.8855
1800	57.3378	60.0774	52.1994	69.6825	69.187	78.5298	76.2343	80.2306	76.4219	86.1055	59.8826	75.417	61.0463	58.3785	74.7253	40.8688	72.6871	74.7253	94.2612	88.1748	87.96	97.6326	57.5017	68.3025	54.4404	63.1211	73.6483	43.6574	63.5915	57.2691	55.0275	69.0993	75.0385	55.3406	89.9355	58.2798	49.5657	51.0449	62.8166	46.845	64.2707	80.3151	61.984	61.7254	63.8295	66.3723	60.2829	61.5712	75.1097
3600	59.7819	60.4909	52.8919	70.6594	72.6589	81.3536	77.3943	81.0178	80.0226	87.5529	60.8788	76.4105	69.8084	59.9706	75.742	41.237	73.2274	75.742	94.9364	90.5579	88.2297	97.7559	63.4391	68.8946	57.4656	64.5051	77.6576	43.884	64.0756	57.911	56.2771	69.4205	76.605	56.4954	93.7634	66.1476	55.4279	60.0229	71.3143	50.2931	65.0846	85.5441	64.2441	62.5709	63.9041	75.7665	61.435	66.1663	75.3064
18000	85.2984	62.0304	57.4277	71.1013	73.8548	83.2439	77.9177	87.2946	88.3701	88.1096	62.4444	77.0759	93.4913	72.1587	82.0889	43.4616	74.0953	82.0889	95.6375	93.6812	88.2931	97.9531	64.9311	71.3734	77.4085	73.191	80.569	50.3049	72.5702	62.1457	63.3412	94.9634	85.8243	70.0924	94.8817	82.526	90.9208	94.4686	93.9688	99.9189	70.3521	85.5441	68.8591	68.4256	87.7485	86.5587	80.3518	75.0713	77.3188
Incubation time in D2O (sec)	Standard Deviation of the mean for technical replicates of Ric-8A measurements
30	3.13967	0.778	1.13667	1.56367	2.06167	1.61567	0.875667	1.64067	0.896667	1.27067	0.132333	1.68133	0.950667	0.834333	1.804	2.66567	0.391333	1.43767	0.937	0.721333	1.18533	2.78333	0.201333	0.837333	0.204667	0.365333	0.616333	0.500333	0.818	0.786667	1.05367	0.589	0.620667	0.150333	0.288333	0.106667	0.0926667	0.275667	0.636333	0.642667	1.15167	0.141	1.56067	1.09833	0.623333	0.487333	1.05367	0.616333	3.65933
60	3.4032	0.882326	1.07484	1.73237	1.24134	1.07961	1.28943	1.11903	0.718512	1.40825	2.20224	0.768115	1.07868	0.736386	1.4249	2.69015	0.301533	0.2148	0.808487	0.902769	0.400964	2.70936	0.654389	0.782351	0.786741	0.303166	1.55583	0.178981	0.690418	0.773287	0.618591	0.147201	0.59056	2.94966	0.953738	0.817222	0.288613	0.75305	0.728608	0.763432	3.61422	0.18638	1.63184	3.60732	0.723428	0.711362	0.618591	1.55583	3.5781
150	1.91126	0.623478	0.61378	0.769347	1.49385	0.765886	0.821334	0.482251	1.90521	2.41335	1.64668	0.174506	0.362315	0.0550757	0.935631	1.59241	0.623758	0.923716	0.411933	0.80224	1.46472	1.50463	0.556743	0.519615	0.447323	0.171517	1.93644	0.273009	0.270035	0.417426	1.0364	0.408757	0.116353	1.34838	0.178904	1.60188	1.17223	0.481905	2.60303	1.14335	2.63676	0.106723	0.636384	1.04301	0.793858	1.13977	1.0364	1.93644	3.14385
300	2.42819	0.997023	1.27969	2.0683	1.49365	0.956633	2.29644	1.67008	2.0913	1.61457	1.20832	0.850003	0.729253	0.492881	1.82671	1.70709	0.123808	2.60371	0.505918	0.479904	1.12552	2.23051	0.53445	0.604915	0.293149	0.299961	0.699223	0.427575	0.415617	1.10535	0.401731	0.0507094	0.760196	1.32566	0.358553	0.735142	0.584228	0.667809	0.746564	0.320424	1.71342	0.904771	0.682449	0.568465	0.943051	0.665321	0.401731	0.699223	1.83875
600	2.12867	0.699631	0.721755	0.773169	1.4558	0.969921	1.6006	1.10848	1.72067	1.7855	2.33435	0.908115	0.628146	0.424202	0.991047	1.77383	0.696835	1.0632	0.645858	0.536684	1.68924	1.78855	0.27004	0.459326	0.336499	0.367195	2.01552	0.21373	0.373927	0.600889	0.375185	0.29611	1.09066	1.83088	0.405097	0.939857	0.524763	0.874598	0.883154	0.477412	1.96163	1.44187	1.36255	1.85093	0.913623	0.347472	0.375185	2.01552	3.52485
1800	2.26369	1.08017	0.145286	1.23963	1.88318	1.17112	2.01668	0.950683	0.208207	1.53499	2.06698	0.373255	0.413609	0.462072	0.344851	1.63594	0.534734	0.699507	0.425279	0.382559	1.32574	1.36021	0.398304	0.550146	0.278721	0.227768	1.69267	0.359676	0.224168	1.00175	0.75229	0.280342	0.342308	0.955787	0.706634	1.06654	0.764649	0.801071	0.861538	1.01573	3.60833	1.58456	0.0454765	2.78768	1.29074	0.257561	0.75229	1.69267	3.61014
3600	5.11794	1.67669	1.0943	1.39444	1.85154	1.05753	2.05047	2.86932	1.49583	1.95655	1.82977	2.86309	1.34613	0.989086	1.23379	1.52917	0.56555	1.26232	0.904493	0.82493	1.12123	1.96225	1.36951	0.877402	1.63123	0.546776	2.61864	0.382544	0.986915	2.31453	0.128816	0.335577	0.77273	4.49751	3.27017	4.57644	2.72575	3.19264	0.434774	0.674614	12.7563	2.60188	2.26463	2.93691	2.96234	0.296029	0.128816	2.61864	4.5981
18000	1.05767	1.45736	1.34109	1.34754	1.66109	1.20318	2.0086	1.92159	1.3981	2.23132	1.68949	0.727627	0.691557	0.974489	1.45521	0.906976	1.11519	1.33194	0.971626	1.00354	1.69254	2.05831	0.52096	0.893022	1.57993	0.0686837	1.69809	0.885012	0.859144	4.3866	0.149482	0.868169	1.79264	0.976347	0.802617	1.07303	0.989509	1.49296	1.37527	1.10581	1.54351	1.49548	0.618398	1.09027	0.824406	0.851278	0.149482	1.69809	1.96712
	Percent deuteration of Ric-8A peptides derived from Gai1:Ric-8A Average of three technical replicates
Incubation time in D2O (sec)
30	58.7734	55.4368	47.4125	69.8453	47.507	79.2707	76.4747	60.1229	65.7895	79.0692	62.3643	63.8502	76.0684	61.168	76.1015	58.53	77.9843	76.1015	69.0989	80.8269	87.8966	77.9778	57.8823	68.8093	39.3404	51.3246	74.3886	41.5142	40.9928	50.5835	82.5413	58.6471	57.8582	44.6016	75.6129	43.9113	31.3064	31.5028	22.1248	35.8399	60.0823	63.1586	65.3674	39.0881	45.9493	33.6522	38.496	66.064	55.8481
60	60.5119	55.4764	52.4658	76.067	52.4544	91.762	87.0986	66.1718	65.8531	79.2752	62.8002	67.0768	82.9854	63.9106	79.3263	66.9322	82.0534	79.3263	79.8754	83.4988	89.4194	81.8989	58.2211	69.4766	39.5871	56.0103	74.7629	42.1938	50.6549	53.2844	89.7973	59.0132	66.3071	53.7818	77.2903	44.6809	32.6346	34.2461	26.5981	39.1071	61.5912	67.408	67.3298	48.2714	50.4163	38.9257	42.1801	69.6691	61.8929
150	60.9447	55.9119	62.6636	76.1251	54.4797	92.5321	88.4001	68.7232	70.5433	80.6725	65.6645	68.3529	83.1942	65.7101	81.6165	69.262	82.9376	81.6165	79.9273	86.8027	90.0222	82.2935	60.4248	75.8593	40.5479	59.1406	76.4432	42.2025	50.7688	54.8933	91.0567	60.4908	66.5126	54.6478	79.3118	49.4341	33.0157	37.6528	34.445	39.5062	62.332	67.6926	67.6276	55.068	50.9568	39.0728	46.4091	92.7737	62.2031
300	66.5455	58.3003	67.2298	77.4974	58.8485	96.2544	89.0508	72.6764	71.6964	83.4669	72.7451	70.5223	87.8423	66.2854	82.3457	71.8924	83.9201	82.3457	86.7827	89.583	90.9264	84.6609	63.2108	77.2091	41.7035	60.0237	79.4044	42.9169	51.1579	55.8686	93.6246	64.2683	70.7499	57.5924	80.9892	49.8053	35.2407	38.0443	34.566	40.934	66.0905	72.3325	70.4222	60.5159	51.6402	42.4086	46.892	93.71	70.4948
600	66.7157	59.2505	69.3379	78.6487	62.0793	96.2544	90.8191	73.5534	73.4861	84.4912	76.0541	71.3517	88.0818	66.3456	84.7489	79.7986	86.6055	84.7489	88.4965	92.616	91.4023	88.0148	66.0729	78.8499	42.0475	60.6168	80.203	43.0911	52.2874	55.977	94.0378	68.6625	75.0899	59.1224	81.2903	50.0996	35.5826	38.8099	39.5446	41.6448	70.5898	73.3717	72.1613	68.3292	54.1998	42.8992	52.4457	97.8612	71.6296
1800	71.497	59.9455	86.5373	79.5092	64.2974	98.6698	96.5625	78.6701	73.8823	88.2209	82.2096	72.5823	89.1318	67.7838	88.4461	83.0828	90.4863	88.4461	93.4822	93.5367	92.3541	88.8039	67.4355	83.5265	49.7793	62.0403	81.1512	44.1453	56.7625	56.4438	94.2837	70.2685	79.0062	59.642	83.5269	52.6528	39.3488	44.4062	46.8108	44.3572	70.5898	81.5727	72.2831	69.7099	55.9021	45.352	53.5633	98.0145	76.1689
3600	74.547	60.4249	97.1689	79.7302	67.4318	99.3816	96.6332	82.24	77.0586	92.4516	82.9034	72.8101	90.2861	68.125	88.4975	88.2234	95.1204	88.4975	94.1444	94.3853	93.052	93.7608	67.5497	90.5515	52.9992	62.9234	82.5819	45.2605	61.418	58.0193	97.2255	73.5706	79.3529	68.5912	86.4946	57.2929	40.2623	53.1199	50.1544	45.1989	70.5898	81.8242	72.3779	70.9943	57.0328	49.816	54.8879	98.1437	86.4579
18000	74.8471	65.8221	99.7184	80.9048	70.8651	99.6149	98.2459	82.316	77.766	92.9414	83.9886	75.8728	90.3844	69.2287	94.8649	89.2718	96.2011	94.8649	95.222	97.6169	94.9556	95.0185	67.7095	93.3715	53.5965	64.0767	82.6818	47.9613	64.8538	62.029	98.0519	74.8169	90.8577	69.6882	91.1613	57.8633	44.2975	55.1599	64.6955	52.0202	70.5898	85.928	73.9613	71.3261	59.5676	59.7989	64.6844	98.3212	86.9723
Incubation time in D2O (sec)	Standard Deviation of the mean for technical replicates of Ric-8A measurements
30	4.00018	2.01	1.66946	2.83892	1.55995	3.13278	0.339359	0.93605	0.639566	3.76684	1.18815	4.58348	3.09638	2.86257	3.4252	3.57204	2.38426	1.04784	0.63173	0.689325	2.75794	8.42968	1.35351	1.97286	0.920881	0.689325	1.42764	1.93495	2.03643	0.813181	0.208207	1.92934	3.50902	2.41927	0.284649	0.63683	0.527451	0.594577	2.29168	1.7316	0.0753665	0.924345	1.25579	2.68708	2.3695	1.15167	5.64543	1.1386	1.3265
60	4.10181	2.3463	2.10312	2.45939	2.22105	3.65492	1.13825	2.95474	1.9453	3.76684	4.21504	4.88801	3.08637	2.47099	1.15445	3.57204	0.490174	0.211535	1.38685	1.24421	1.54918	4.27722	0.618209	1.93187	1.77331	1.24421	0.599701	0.930643	2.67318	2.3526	1.312	0.706185	1.24758	0.182895	1.24083	2.05668	2.24402	0.69786	0.986328	2.11064	2.39871	1.23498	1.24329	1.48011	2.88142	3.61422	3.15638	4.51074	0.720136
150	4.01181	3.48105	2.40126	2.90017	1.48836	3.28401	1.97206	3.8414	3.74288	4.64034	3.98719	5.3112	3.21179	2.77411	3.98096	4.2915	2.1889	0.341746	1.42523	1.39821	3.29974	5.83985	0.608549	1.7326	2.28454	1.39821	1.1092	0.108926	3.23718	3.20728	2.38081	2.05835	1.33789	2.03278	1.13503	1.98779	1.84338	0.598995	2.51068	2.98325	4.6034	1.36772	2.11138	2.90602	1.72756	2.63676	3.01493	6.01853	1.26194
300	4.02304	0.117167	0.546644	3.36397	2.9006	0.790369	0.000408248	0.798942	0.880183	0.594001	2.14004	1.89101	0.613189	0.275976	2.29803	1.47092	0.215555	1.31823	0.384978	0.180446	0.29598	0.505411	0.540521	0.795268	0.813231	0.180446	0.40784	0.0555218	0.961833	0.366607	0.88794	0.05593	0.95775	1.0198	0.049398	0.345786	0.615638	0.734439	0.235968	0.988369	1.1186	0.551952	0.273526	0.644216	0.930398	1.71342	3.8159	1.1386	0.852831
600	3.94267	2.2572	2.40841	2.0598	2.39425	3.27671	1.13093	3.12888	3.59529	4.00508	2.14386	4.52566	2.39591	1.9345	1.73714	5.1432	1.10716	2.38555	1.4696	1.52452	3.29818	2.03961	0.941848	1.09288	1.25035	1.52452	0.937742	0.946849	2.61477	2.66405	1.4635	0.614341	0.167279	1.04459	1.14602	1.27983	1.417	1.36498	1.49126	1.95796	3.82311	2.67583	2.20127	3.06832	1.54359	1.96163	3.01493	4.79484	0.418337
1800	4.01808	1.95102	2.76657	2.04295	3.18627	3	0.967714	2.63807	2.31607	3.64181	2.18538	3.74271	1.99311	0.954818	4.1617	3.3791	1.69876	1.02618	0.540743	0.82999	2.27487	5.18517	0.663878	0.719505	1.7393	0.82999	2.38543	0.367592	2.17819	1.89722	3.14466	0.402469	0.654442	0.638909	0.782904	4.79214	0.247916	0.951276	2.15486	1.41248	2.08632	1.23662	0.364196	1.92283	0.438867	3.60833	3.43721	4.19974	1.23373
3600	4.64268	1.79992	1.72253	2.3248	2.39889	1.91895	2.09906	2.39634	2.25589	2.11151	2.87017	3.79244	1.83909	1.33664	0.972053	3.57204	1.4127	0.956567	0.728366	0.868921	1.4986	1.66158	1.1453	1.54604	0.938681	0.868921	1.143	0.0484779	2.47778	2.21996	3.46972	0.484222	1.59597	1.98811	1.36384	2.6071	2.01097	1.34975	0.779868	1.70252	2.78415	2.31133	2.26489	3.70203	1.87019	12.7563	3.14385	2.51851	11.4024
18000	4.90488	0.817721	1.81384	1.46877	3.61289	1.96463	2.01061	3.31157	1.68868	1.68667	3.06842	3.99131	1.70746	1.06198	3.60276	3.59658	0.527766	0.298514	0.756624	0.758288	4.91386	3.83552	1.02536	1.28754	0.212205	0.758288	1.49407	0.717934	2.937	2.08786	0.786233	0.630992	0.318732	1.57574	2.74851	3.86464	2.65525	3.06576	2.36691	1.33577	2.99532	2.54571	3.14448	2.82328	0.358532	1.54351	3.83791	2.52996	0.586025
	1.6926	0.600533	3.52556	3.30608	4.27776	3.51991	4.43183	4.49805	3.25589	3.76684	5.08882	5.14304	2.27522	2.71579	1.13501	3.56763	0.818659	2.2414	1.51168	1.56453	5.33732	5.50856	2.79955	3.14385	2.28578	1.56453	3.02009	3.43537	2.05424	5.45329	0.309822	0.768754	0.81812	4.74151	0.838871	2.33892	1.96507	2.26945	1.72828	3.11745	8.42948	2.85215	0.698868	3.07891	1.55132	5.22844	3.01493	6.92914	22.1079
[truncated: 77 more columns]
